# Supplementary material for: Multiscale Modeling of Germinal Center Recapitulates the Temporal Transition From Memory B Cells to Plasma Cells Differentiation as Regulated by Antigen Affinity-Based Tfh Cell Help
Source: Front Immunol. 2021 Feb 5;11:620716. doi: 10.3389/fimmu.2020.620716 (PMC7892951; doi:10.3389/fimmu.2020.620716)
Supplement: Supplementary file 3 [file Table_1.xlsx]

## Sheet: INFO
	Supplemenatry File Counts_and_Percentages.xlsx
	Cell counts for 5 simulations:
		CD40 signal
	Scenario 1: Ag+ Decision rule, Fixed CD40 signal	50
	Scenario 1: Ag+ Decision rule, Affinity-based CD40 signal	Affinity*50
	Scenario 2: BLIMP1+ Decision rule, Fixed CD40 signal	50
	Scenario 2: BLIMP1 Decision rule, Affinity-based CD40 signal	Affinity*50
	Scenario 2: BLIMP1 Decision rule, Fixed CD40 signal	10

## Sheet: Annotation
	Annotation of different cell types
	Scenario 1					PC = plasma cell
			BLIMP1+	BLIMP1-		PB = plasma blast
	OUTPUT CELL	Ag +	PC	MBC		CB = Centroblast
	NOT OUTPUT CELL	Ag+	PB	CB		CC = Centrocyte
	OUTPUT CELL	Ag -	NA	NA
	NOT OUTPUT CELL	Ag-	CB/CC	CB/CC		NA= Not applicable
	Scenario 2
			BLIMP1+	BLIMP1-
	OUTPUT CELL	Ag +	PC	MBC
	NOT OUTPUT CELL	Ag+	PB	CB
	OUTPUT CELL	Ag -	PC	NA
	NOT OUTPUT CELL	Ag-	PB	CB/CC

## Sheet: Manuscript
		Tables used in manuscript
				Scenario 1		Scenario 2
				BLIMP1+	BLIMP1-	BLIMP1+	BLIMP1-
PC = plasma cell		OUTPUT CELL	Ag +	PC	MBC	PC	MBC
PB = plasma blast		NOT OUTPUT CELL	Ag+	PB	CB	PB	CB
CB = Centroblast		OUTPUT CELL	Ag -	NA	NA	PC	NA
CC = Centrocyte		NOT OUTPUT CELL	Ag-	CB/CC	CB/CC	PB	CB/CC
	Scenario 1		Fixed signal (CD=50)			Affinity-based signal						Scenario 1		Scenario 2
			BLIMP1+	BLIMP1-	Total	BLIMP1+	BLIMP1-	Total				Fixed CD40=50	Affinity-based	Fixed CD40=50	Affinity-based	Fixed CD40=10
	OC	Ag +	15136	0	15136	14303	833	15136			PC	5.21408	4.92155	13.9689	12.6941	3.1
	NOT OC	Ag+	58343	105	58448	55776	3828	59604			PB	20.1343	19.2	27.6699	25.7202	18.3
	OC	Ag -	NA	NA	NA	NA	NA	NA			MBC	0	0.286629	0	0.277939	1.5
	NOT OC	Ag-	36124	180583	216707	35159	180721	215880			CB/CC	74.6516	75.6	58.3612	61.3078	77.1
		Total	109603	180688	290291	105238	185382	290620				100	100.008	100	100	100
	Scenario 2		Fixed signal (CD=50)			Affinity-based signal
			BLIMP1+	BLIMP1-	Total	BLIMP1+	BLIMP1-	Total
	OC	Ag +	13110	0	13110	11635	781	12416
	NOT OC	Ag+	50767	135	50902	46654	9909	56563
	OC	Ag -	25574	NA	25574	24035	NA	24035
	NOT OC	Ag-	25859	161484	187343	25619	162364	187983
		Total	115310	161619	276929	107943	173054	280997
	Scenario 2		Fixed signal (CD40=10)
			BLIMP1+	BLIMP1-	Total
	OC	Ag +	10204	5048	13110
	NOT OC	Ag+	35876	69342	50902
	OC	Ag -	0	NA	25574
	NOT OC	Ag-	25013	187219	187343
		Total	71093	261609	276929

## Sheet: Combined
	Combined tables. Results from 5 simulations
	Absolute cell counts and percentages.
															red = plasma cell
															green = MBC
															purple = plasmablast
															blue = CB/CC
															OC = output cell
	Scenario 1		Fixed signal (CD=50)			Affinity-based signal						Scenario 2		Fixed signal (CD=50)			Affinity-based signal						Scenario 2		Fixed signal (CD40=10)
			Cell counts			Cell counts								Cell counts			Cell counts								Cell counts
			BLIMP1+	BLIMP1-	Total	BLIMP1+	BLIMP1-	Total						BLIMP1+	BLIMP1-	Total	BLIMP1+	BLIMP1-	Total						BLIMP1+	BLIMP1-	Total
	OC	Ag +	15136	0	15136	14303	833	15136				OC	Ag +	13110	0	13110	11635	781	12416				OC	Ag +	10204	5048	13110
	NOT OC	Ag+	58343	105	58448	55776	3828	59604				NOT OC	Ag+	50767	135	50902	46654	9909	56563				NOT OC	Ag+	35876	69342	50902
	OC	Ag -	NA	NA	NA	NA	NA	NA				OC	Ag -	25574	0	25574	24035	NA	24035				OC	Ag -	0	NA	25574
	NOT OC	Ag-	36124	180583	216707	35159	180721	215880				NOT OC	Ag-	25859	161484	187343	25619	162364	187983				NOT OC	Ag-	25013	187219	187343
		Total	109603	180688	290291	105238	185382	290620					Total	115310	161619	276929	107943	173054	280997					Total	71093	261609	276929
	Scenario 1		Fixed signal (CD=50)			Affinity-based signal			Relative difference			Scenario 1		Fixed signal (CD=50)			Affinity-based signal			Relative difference			Scenario 1		Fixed signal (CD=50)		Affinity-based signal		Relative difference
			% (Relative to total number of cells)											% (Relative to Ag+ and Ag-)											% (Relative to BLIMP1+ and BLIIMP1-)
			BLIMP1+	BLIMP1-	Total	BLIMP1+	BLIMP1-	Total	BLIMP1+	BLIMP1-				BLIMP1+	BLIMP1-	Total	BLIMP1+	BLIMP1-	Total	BLIMP1+	BLIMP1-				BLIMP1+	BLIMP1-	BLIMP1+	BLIMP1-	BLIMP1+	BLIMP1-
	OC	Ag +	5.21408	0	5.21408	4.92155	0.286629	5.20818	5.61041	#DIV/0!		OC	Ag +	20.5697	0	100	19.137	1.11453	100	6.96501	#DIV/0!		OC	Ag +	13.8098	0	13.5911	0.449342	1.58396	#DIV/0!
	NOT OC	Ag+	20.0981	0.0361706	20.1343	19.1921	1.31718	20.5093	4.50807	-3541.59		NOT OC	Ag+	79.2876	0.142694		74.6267	5.12176		5.87849	-3489.33		NOT OC	Ag+	53.2312	0.0581112	52.9999	2.06493	0.434595	-3453.4
	OC	Ag -	NA	NA	NA	NA	NA	NA	NA	NA		OC	Ag -	NA	NA	100	NA	NA	100	NA	NA		OC	Ag -	NA	NA	NA	NA	NA	NA
	NOT OC	Ag-	12.4441	62.2076	74.6516	12.0979	62.1846	74.2826	2.78154	0.0368736		NOT OC	Ag-	16.6695	83.3305		16.2864	83.7136		2.2985	-0.459795		NOT OC	Ag-	32.959	99.9419	33.409	97.4857	-1.36559	2.45758
		Total	37.7563	62.2437	100	36.2115	63.7885	100					Total											Total	100	100	100	100
	Scenario 2		Fixed signal (CD=50)			Affinity-based signal			Relative difference			Scenario 2		Fixed signal (CD=50)			Affinity-based signal			Relative difference			Scenario 2		Fixed signal (CD=50)		Affinity-based signal		Relative difference
			% (Relative to total number of cells)											% (Relative to Ag+ and Ag-)											% (Relative to BLIMP1+ and BLIIMP1-)
			BLIMP1+	BLIMP1-	Total	BLIMP1+	BLIMP1-	Total	BLIMP1+	BLIMP1-				BLIMP1+	BLIMP1-	Total	BLIMP1+	BLIMP1-	Total	BLIMP1+	BLIMP1-				BLIMP1+	BLIMP1-	BLIMP1+	BLIMP1-	BLIMP1+	BLIMP1-
	OC	Ag +	4.73407	0	4.73407	4.14061	0.277939	4.41855	12.5358	#DIV/0!		OC	Ag +	20.4805	0	100	16.8675	1.13223	100	17.6415	#DIV/0!		OC	Ag +	11.3694	0	10.7788	0.451304	5.19392	#DIV/0!
	NOT OC	Ag+	18.3321	0.048749	18.3809	16.603	3.52637	20.1294	9.43213	-7133.74		NOT OC	Ag+	79.3086	0.210898		67.6351	14.3652		14.7191	-6711.47		NOT OC	Ag+	44.0265	0.0835298	43.221	5.72596	1.82976	-6754.99
	OC	Ag -	9.23486	NA	9.23486	8.55347	NA	8.55347	7.37841	#VALUE!		OC	Ag -	12.0113	NA	100	11.3363	NA	100	5.61933	#VALUE!		OC	Ag -	22.1785	NA	22.2664	NA	-0.396357	#VALUE!
	NOT OC	Ag-	9.33777	58.3124	67.6502	9.11718	57.7814	66.8986	2.36238	0.910646		NOT OC	Ag-	12.1451	75.8436		12.0834	76.5803		0.508025	-0.971277		NOT OC	Ag-	22.4256	99.9165	23.7338	93.8227	-5.83345	6.09883
		Total	41.6388	58.3612	100	38.4143	61.5857	100					Total											Total	100	100	100	100
	Scenario 2		Fixed signal (CD40=10)									Scenario 2		Fixed signal (CD40=10)									Scenario 2		Fixed signal (CD40=10)
			% (Relative to total number of cells)											% (Relative to Ag+ and Ag-)											% (Relative to BLIMP1+ and BLIIMP1-)
			BLIMP1+	BLIMP1-	Total									BLIMP1+	BLIMP1-	Total									BLIMP1+	BLIMP1-
	OC	Ag +	3.06701	1.51727	4.58428							OC	Ag +	8.47016	4.19025	100							OC	Ag +	14.353	1.9296
	NOT OC	Ag+	10.7832	20.8421	31.6253							NOT OC	Ag+	29.78	57.5596								NOT OC	Ag+	50.4635	26.506
	OC	Ag -	0	NA	0							OC	Ag -	0	NA	100							OC	Ag -	0	NA
	NOT OC	Ag-	7.51814	56.2723	63.7904							NOT OC	Ag-	11.7857	88.2143								NOT OC	Ag-	35.1835	71.5644
		Total	41.6388	58.3612	100								Total											Total	100	100
		Scenario 1		Scenario 2		Scenario 2		Fold change
		Fixed CD40=50	Affinity-based	Fixed CD40=50	Affinity-based	Fixed CD40=10		Fixed	Affinity-based
	PC	5.21408	4.92155	13.9689	12.6941	3.1		2.67908	2.57929
	PB	20.1343	19.2	27.6699	25.7202	18.3		1.37427	1.33959
	MBC	0	0.286629	0	0.277939	1.5			0.969683
	CB/CC	74.6516	75.6	58.3612	61.3078	77.1		0.78178	0.810949
		100	100.008	100	100	100

## Sheet: Scenario 1 Fixed signal
	Scenario 1
	Ag decision rule
	Fixed CD40 signal
	Absolute numbers											Note: NA (Not applicable). Because in this scenario Ag- can never
			BLIMP1+	Type	BLIMP1-	Type	Total					be an output cell by definition.
	OUTPUT CELL	Ag +	15136	PC	0	MBC	15136	73584	Ag+
	NOT OUTPUT CELL	Ag+	58343	PB	105	CB	58448					PC	15136	5.21408
	OUTPUT CELL	Ag -	NA		NA		0	216707	Ag-			PB	58343	20.0981
	NOT OUTPUT CELL	Ag-	36124	CB	180583	CB	216707					MBC	0	0
		Total	109603		180688		290291					CB/CC	216812	74.6878
												Total	290291	100
	Percentages relative to BLIMP1+ and BLIMP1-								Percentages relative to Ag+ and Ag-
			BLIMP1+		BLIMP1-						BLIMP1+	BLIMP1-	Total
	OUTPUT CELL	Ag +	13.8098		0				OUTPUT CELL	Ag +	20.5697	0	100
	NOT OUTPUT CELL	Ag+	53.2312		0.0581112				NOT OUTPUT CELL	Ag+	79.2876	0.142694
	OUTPUT CELL	Ag -	NA		NA				OUTPUT CELL	Ag -	NA	NA	100
	NOT OUTPUT CELL	Ag-	32.959		99.9419				NOT OUTPUT CELL	Ag-	16.6695	83.3305
		Total	100		100
	Percentages relative to output cells								Percentages relative to total number of cells
			BLIMP1+		BLIMP1-		Total				BLIMP1+	BLIMP1-	Total
	OUTPUT CELL	Ag +	100		0				OUTPUT CELL	Ag +	5.21408	0	5.21408	100
	NOT OUTPUT CELL	Ag+	385.459		0.69371				NOT OUTPUT CELL	Ag+	20.0981	0.0361706	20.1343
	OUTPUT CELL	Ag -	NA		NA				OUTPUT CELL	Ag -	NA	NA
	NOT OUTPUT CELL	Ag-	238.663		1193.07				NOT OUTPUT CELL	Ag-	12.4441	62.2076	74.6516
							100						0

## Sheet: Scenario 1 Affinity signal
	Scenario 1
	Ag decision rule
	Affinity-based CD40 signal
	Absolute numbers											Note: NA (Not applicable). Because in this scenario Ag- can never
			BLIMP1+	Type	BLIMP1-	Type	Total					be an output cell by definition.
	OUTPUT CELL	Ag +	14303	PC	833	MBC	15136	74740	Ag+
	NOT OUTPUT CELL	Ag+	55776	PB	3828	CB	59604					PC	14303	4.92155
	OUTPUT CELL	Ag -	NA		NA		0	215880	Ag-			PB	55776	19.1921
	NOT OUTPUT CELL	Ag-	35159	CB	180721	CB	215880					MBC	833	0.286629
		Total	105238		185382		290620					CB	219708	75.5998
												Total	290620	100
	Percentages relative to BLIMP1+ and BLIMP1-								Percentages relative to Ag+ and Ag-
			BLIMP1+		BLIMP1-						BLIMP1+	BLIMP1-	Total
	OUTPUT CELL	Ag +	13.5911		0.449342				OUTPUT CELL	Ag +	19.137	1.11453	100
	NOT OUTPUT CELL	Ag+	52.9999		2.06493				NOT OUTPUT CELL	Ag+	74.6267	5.12176
	OUTPUT CELL	Ag -	NA		NA				OUTPUT CELL	Ag -	NA	NA	100
	NOT OUTPUT CELL	Ag-	33.409		97.4857				NOT OUTPUT CELL	Ag-	16.2864	83.7136
		Total	100		100
	Percentages relative to output cells								Percentages relative to total number of cells
			BLIMP1+		BLIMP1-		Total				BLIMP1+	BLIMP1-	Total
	OUTPUT CELL	Ag +	94.4966		5.50344				OUTPUT CELL	Ag +	4.92155	0.286629	5.20818	100
	NOT OUTPUT CELL	Ag+	368.499		25.2907				NOT OUTPUT CELL	Ag+	19.1921	1.31718	20.5093
	OUTPUT CELL	Ag -	NA		NA				OUTPUT CELL	Ag -	NA	NA
	NOT OUTPUT CELL	Ag-	232.287		1193.98				NOT OUTPUT CELL	Ag-	12.0979	62.1846	74.2826
							100

## Sheet: Scenario 2 Fixed signal
	Scenario 2
	BLIMP1 decision rule
	Fixed CD40 signal
	Absolute numbers
			BLIMP1+	Type	BLIMP1-	Type	Total
	OUTPUT CELL	Ag +	13110	PC	0	MBC	13110	64012	Ag+
	NOT OUTPUT CELL	Ag+	50767	PB	135	CB	50902					PC	38684	13.9689
	OUTPUT CELL	Ag -	25574	PC	0	CB	25574	212917	Ag-			PB	76626	27.6699
	NOT OUTPUT CELL	Ag-	25859	PB	161484	CB	187343					MBC	0	0
		Total	115310		161619		276929					CB	161619	58.3612
												Total	276929	100
	Percentages relative to BLIMP1+ and BLIMP1-								Percentages relative to Ag+ and Ag-
			BLIMP1+		BLIMP1-						BLIMP1+	BLIMP1-	Total
	OUTPUT CELL	Ag +	11.3694		0				OUTPUT CELL	Ag +	20.4805	0	100
	NOT OUTPUT CELL	Ag+	44.0265		0.0835298				NOT OUTPUT CELL	Ag+	79.3086	0.210898
	OUTPUT CELL	Ag -	22.1785		0				OUTPUT CELL	Ag -	12.0113	0	100
	NOT OUTPUT CELL	Ag-	22.4256		99.9165				NOT OUTPUT CELL	Ag-	12.1451	75.8436
		Total	100		100
	Percentages relative to output cells								Percentages relative to total number of cells
			BLIMP1+		BLIMP1-		Total				BLIMP1+	BLIMP1-	Total
	OUTPUT CELL	Ag +	33.89		0				OUTPUT CELL	Ag +	4.73407	0	4.73407	100
	NOT OUTPUT CELL	Ag+	131.235		0.348981				NOT OUTPUT CELL	Ag+	18.3321	0.048749	18.3809
	OUTPUT CELL	Ag -	66.11		0				OUTPUT CELL	Ag -	9.23486	0	9.23486
	NOT OUTPUT CELL	Ag-	66.8468		417.444				NOT OUTPUT CELL	Ag-	9.33777	58.3124	67.6502
							100						100

## Sheet: Scenario 2 Affinity-signal
	Scenario 2
	BLIMP1 decision rule
	Affinity based CD40 signal
	Absolute numbers
			BLIMP1+	Type	BLIMP1-	Type	Total
	OUTPUT CELL	Ag +	11635	PC	781	MBC	12416	68979	Ag+
	NOT OUTPUT CELL	Ag+	46654	PB	9909	CB	56563					PC	35670	12.6941
	OUTPUT CELL	Ag -	24035	PC	0	CB	24035	212018	Ag-			PB	72273	25.7202
	NOT OUTPUT CELL	Ag-	25619	PB	162364	CB	187983					MBC	781	0.277939
		Total	107943		173054		280997					CB	172273	61.3078
												Total	280997	100
	Percentages relative to BLIMP1+ and BLIMP1-								Percentages relative to Ag+ and Ag-
			BLIMP1+		BLIMP1-						BLIMP1+	BLIMP1-	Total
	OUTPUT CELL	Ag +	10.7788		0.451304				OUTPUT CELL	Ag +	16.8675	1.13223	100
	NOT OUTPUT CELL	Ag+	43.221		5.72596				NOT OUTPUT CELL	Ag+	67.6351	14.3652
	OUTPUT CELL	Ag -	22.2664		0				OUTPUT CELL	Ag -	11.3363	0	100
	NOT OUTPUT CELL	Ag-	23.7338		93.8227				NOT OUTPUT CELL	Ag-	12.0834	76.5803
		Total	100		100
	Percentages relative to output cells								Percentages relative to total number of cells
			BLIMP1+		BLIMP1-		Total				BLIMP1+	BLIMP1-	Total
	OUTPUT CELL	Ag +	31.9196		2.09766				OUTPUT CELL	Ag +	4.14061	0.277939	4.41855	100
	NOT OUTPUT CELL	Ag+	127.991		26.6142				NOT OUTPUT CELL	Ag+	16.603	3.52637	20.1294
	OUTPUT CELL	Ag -	65.9378		0				OUTPUT CELL	Ag -	8.55347	0	8.55347
	NOT OUTPUT CELL	Ag-	70.2834		436.087				NOT OUTPUT CELL	Ag-	9.11718	57.7814	66.8986
							99.9551						100

## Sheet: Scenario 2 Fixed signal CD10
	Scenario 2
	BLIMP1 decision rule
	Fixed CD40 signal STRENGTH=10 (instead of CD40=50)
	Absolute numbers
			BLIMP1+	Type	BLIMP1-	Type	Total
	OUTPUT CELL	Ag +	10204	PC	5048	MBC	15252	120470	Ag+
	NOT OUTPUT CELL	Ag+	35876	PB	69342	CB	105218					PC	10204	3.06701
	OUTPUT CELL	Ag -	0	PC	0	CB	0	212232	Ag-			PB	60889	18.3014
	NOT OUTPUT CELL	Ag-	25013	PB	187219	CB	212232					MBC	5048	1.51727
		Total	71093		261609		332702					CB	256561	77.1144
												Total	332702	100
	Percentages relative to BLIMP1+ and BLIMP1-								Percentages relative to Ag+ and Ag-
			BLIMP1+		BLIMP1-						BLIMP1+	BLIMP1-	Total
	OUTPUT CELL	Ag +	14.353		1.9296				OUTPUT CELL	Ag +	8.47016	4.19025	100
	NOT OUTPUT CELL	Ag+	50.4635		26.506				NOT OUTPUT CELL	Ag+	29.78	57.5596
	OUTPUT CELL	Ag -	0		0				OUTPUT CELL	Ag -	0	0	100
	NOT OUTPUT CELL	Ag-	35.1835		71.5644				NOT OUTPUT CELL	Ag-	11.7857	88.2143
		Total	100		100
	Percentages relative to output cells								Percentages relative to total number of cells
			BLIMP1+		BLIMP1-		Total				BLIMP1+	BLIMP1-	Total
	OUTPUT CELL	Ag +	66.9027		24.867				OUTPUT CELL	Ag +	3.06701	1.51727	4.58428	100
	NOT OUTPUT CELL	Ag+	235.222		341.586				NOT OUTPUT CELL	Ag+	10.7832	20.8421	31.6253
	OUTPUT CELL	Ag -	0		0				OUTPUT CELL	Ag -	0	0	0
	NOT OUTPUT CELL	Ag-	163.998		922.261				NOT OUTPUT CELL	Ag-	7.51814	56.2723	63.7904
							91.7697						100

## Sheet: Repeats
	Variation in percentages from 30 repeated simulations
	SCENARIO 2
	Scenario 2	Fixed CD40 signal			CD40=50
			BLIMP1+								Avg=Average
			avg (%)	sd	se	min	max	Paper			se=Standard error
	OUTPUT CELL	Ag+	4.34909	0.189801	0.000427267	3.9652	4.68243	4.73407			min=Minimum
	NOT OUTPUT CELL	Ag+	17.5749	0.421561	0.00094899	16.545	18.327	18.3321			max=Maximum
	OUTPUT CELL	Ag-	9.15937	0.101973	0.000229554	8.89512	9.38688	9.23486			Paper=Value reported in paper (Percentage relate to total number of cells)
	NOT OUTPUT CELL	Ag-	9.75441	0.242443	0.000545771	9.15381	10.1173	9.33777
			BLIMP1-
			avg (%)	sd	se	min	max	Paper
	OUTPUT CELL	Ag+	1.14169e-05	6.25329e-05	1.4077e-07	0	0.000342507	0
	NOT OUTPUT CELL	Ag+	0.0445117	0.00392274	8.8306e-06	0.0361215	0.0518849	0.048749
	OUTPUT CELL	Ag-	0.000157514	0.000231637	5.21446e-07	0	0.000651729	0
	NOT OUTPUT CELL	Ag-	59.1176	0.529625	0.00119226	58.1037	60.656	58.3124
	Scenario 2	Affinity-based CD40 signal
			BLIMP1+
			avg (%)	sd	se	min	max	Paper
	OUTPUT CELL	Ag+	3.76253	0.32372	0.00073743	3.23467	4.42648	4.14061
	NOT OUTPUT CELL	Ag+	15.6079	0.919385	0.00209435	14.031	17.2726	16.603
	OUTPUT CELL	Ag-	8.33294	0.322502	0.000734656	7.58033	8.84209	8.55347
	NOT OUTPUT CELL	Ag-	9.12994	0.201096	0.000458093	8.58586	9.39787	9.11718
			BLIMP1-
			avg (%)	sd	se	min	max	Paper
	OUTPUT CELL	Ag+	0.245602	0.0300717	6.8503e-05	0.180429	0.310236	0.277939
	NOT OUTPUT CELL	Ag+	6.67984	3.2942	0.00750414	2.45279	14.1735	3.52637
	OUTPUT CELL	Ag-	0.000222487	0.000248222	5.65446e-07	0	0.000750072	0
	NOT OUTPUT CELL	Ag-	56.241	1.74005	0.00396382	52.0449	58.5527	57.7814
